# Supplementary material for: Cell Dispersal Influences Tumor Heterogeneity and Introduces a Bias in NGS Data Interpretation
Source: Sci Rep. 2017 Aug 4;7:7358. doi: 10.1038/s41598-017-07487-z (PMC5544774; doi:10.1038/s41598-017-07487-z)
Supplement: Supplementary file 4 — Supplementary table 1 [file 41598_2017_7487_MOESM4_ESM.xls]

## Sheet: Munka1
Cell	Gene	name	seq	Tm (°C)	length (b)	GC%
MEWO	TP53	p53-E7-9F	CTCATCTTGGGCCTGTGTTATCTCC	59	25	0.52
		p53-E7-9R	CCACTTGATAAGAGGTCCCAAGACTTAG	58.1	28	0.464
		p53-E7-9R2	CGGCATTTTGAGTGTTAGACTGG	56.2	23	0.478
MEWO	PTCH1	PTCH1-ex14-1F	GGC AGA ATG AAA GCA CCA TTT CCC	59	24	0.5
		PTCH1-ex14-1R	GGA AGA GCC TTA AGT TGT GGC AGA TTA C	59	28	0.46
		PTCH1-ex14-1R2	GAT GAC CTC ATT AAA ATG GCC CTA TGC TC	59	29	0.45
MEWO	CDKN2A	CDKN2-ex2-1F	GCT CTA CAC AAG CTT CCT TTC CGT C	59	25	0.5
A375		CDKN2-ex2-1R	GCT CTG AGC TTT GGA AGC TCT CAG	59	24	0.54
		CDKN2-ex2-1R2	GTC TCC CGG GCT GAA CTT TCT G	59	22	0.59
A375	BRAF	BRAF-ex15-1F	CCT AAA CTC TTC ATA ATG CTT GCT CTG	56	27	0.41
		BRAF-Fo	CTCTTCATAATGCTTGCTCTGATAG				Sensitive detection of BRAF V600E mutation by Amplification Refractory Mutation System (ARMS)-PCR Tiangui Huang*†, Jian Zhuge† and Wenyong W Zhang*
		BRAF-ex15-1R	GAC TTT CTA GTA ACT CAG CAG CAT CTC AG	57	27	0.45
		BRAF-ex15-1R2	GTG GAT CAC ACC TGC CTT AAA TTG	56	24	0.46
		BRAF-Ro	GCCTCAATTCTTACCATCCAC				Sensitive detection of BRAF V600E mutation by Amplification Refractory Mutation System (ARMS)-PCR Tiangui Huang*†, Jian Zhuge† and Wenyong W Zhang*
MEL-JUSO	HRAS	HRAS-ex2-1F	CTG GGC CTG GCT GAG C	59	16	0.75
		HRAS-ex2-1R	GCG CCA GGC TCA CCT CTA TAG	59	21	0.61
		HRAS-ex2-1R2	GCC CTA TCC TGG CTG TG	56	17	0.65
MEL-JUSO	NRAS	NRAS-ex3-1F	CAA TTT GAG GGA CAA ACC AGA TAG GC	58	26	0.46
		NRAS-ex3-1R	GCT CTA TCT TCC CTA GTG TGG	54	21	0.53
		NRAS-ex3-1R2	GAT GTT TTC CTC TCT GAA ATT CCT TCG TG	58	29	0.42
MEL-JUSO	ZNF214	ZNF214-ex3-1F	CCT ACC CCC AGC CAC ACA TAT ATT C	59	25	0.52
		ZNF214-ex3-1R	GGA TAT GCC AAG ACG GTA TCT GCC	59	24	0.54
		ZNF214-ex3-1R2	GCT TCT GTT CTT TTT CCA TGG AGA GG	58	26	0.47
Mewo	NF1	NF1-ex30-1F	CAA TGA AGT CTA CAC GTT GCA CTT GGC	60	27	0.48
		NF1-ex30-1R	GTT AAC CAC ACA CCA TCA GCA GCT AG	59	26	0.5
		NF1-ex30-1R2	GGA TTC ACT GCA TTT TAA ACT TGC TCC	57	27	0.41
