# Supplementary material for: Cell Dispersal Influences Tumor Heterogeneity and Introduces a Bias in NGS Data Interpretation
Source: Sci Rep. 2017 Aug 4;7:7358. doi: 10.1038/s41598-017-07487-z (PMC5544774; doi:10.1038/s41598-017-07487-z)
Supplement: Supplementary file 5 — Supplementary table 2 [file 41598_2017_7487_MOESM5_ESM.xls]

## Sheet: Mutation_info
Mutation statistics
Gene	AA	DNA	COSMIC	chr	start	end	Cell line	Zygosity
ABL2	p.S932F	c.2795C>T	COSM2095031	1	179077499	179077499	MEWO	1
NLRP3	p.D305N	c.913G>A		1	247587658	247587658	SK-MEL-28	2
FGFR2	p.E636K	c.1906G>A	COSM29829	10	123247585	123247585	A375	2
A1CF	p.D305N	c.913G>A		10	52575994	52575994	A375	2
PTEN	p.T167A	c.499A>G	COSM5052	10	89711881	89711881	SK-MEL-28	2
FLI	p.R355K	c.1064G>A	COSM5242419	11	128680587	128680587	MEWO	2
CDK4	p.R24C	c.70C>T	COSM1677139	12	58145431	58145431	SK-MEL-28	1
ZNF384	p.P481L	c.1442C>T		12	6776989	6776989	MEWO	2
MYH2	p.A1446V	c.4337C>T	COSM1679574	17	10429044	10429044	SK-MEL-28	2
NF1	p.Q1336*	c.4006C>T	COSM28019	17	29576033	29576033	MEWO	2
TP53	p.Q317*	c.949C>T	COSM10786	17	7576897	7576897	MEWO	1
TP53	p.E258K	c.772G>A	COSM10988	17	7577509	7577509	MEWO	1
TP53	p.L145R	c.434T>G	COSM45351	17	7578496	7578496	SK-MEL-28	2
JAK3	p.P693L	c.2078C>T	COSM1680796	19	17945782	17945782	SK-MEL-28	1
RUNX1	p.S303L	c.908C>T	COSM2844322	21	36171657	36171657	A375	1
CHECK2	p.E394K–p.E437K	c.1180G>A	COSM1682176	22	29091777	29091777	SK-MEL-28	1
TP63	p.S162L	c.485C>T	COSM3333060	3	189526221	189526221	MEWO	2
APC	p.S130G	c.388A>G	COSM19131	5	112103053	112103053	SK-MEL-28	2
BRAF	p.V600E	c.1799T>A	COSM476	7	140453136	140453136	A375;SK-MEL-28	2;2
EGFR	p.P753S	c.2257C>T	COSM6268	7	55242487	55242487	SK-MEL-28	2
SETX	p.R2340*	c.7018C>T	COSM241578	9	135150725	135150725	A375	2
JAK2	p.E592K	c.1774G>A	COSM1674372	9	5072624	5072624	SK-MEL-28	1
PTCH1	p.P725L	c.2174C>T		9	98231109	98231109	MEWO	2
MCF2	p.E262K	c.784G>A	COSM3232366	X	138701769	138701769	A375	2
PAGE4	p.R72Q	c.215G>A	COSM2967241	X	49597176	49597176	A375	2

## Sheet: A375_MEWO_calibration
Detected frequencies at A375 and MEWO calibration sequencing
Gene	DNA	Cell line specific	Zygosity	2%_rep_1	2%_rep_2	5%_rep_1	5%_rep_2	10%_rep_1	10%_rep_2	25%_rep_1	25%_rep_2	50%_rep_1
ABL2	c.2795C>T	MEWO	1	64	59	58	57	51	61	47	43	25
NLRP3	c.913G>A	SK-MEL-28	2	0	0	0	0	0	0	0	0	0
FGFR2	c.1906G>A	A375	2	0	6	16	4	26	0	23	31	59
A1CF	c.913G>A	A375	2	0	2	5	3	7	2	10	10	35
PTEN	c.499A>G	SK-MEL-28	2	0	0	0	0	0	0	0	1	0
FLI	c.1064G>A	MEWO	2	0	0	0	0	0	0	0	0	0
CDK4	c.70C>T	SK-MEL-28	1	0	0	0	0	0	0	0	0	0
ZNF384	c.1442C>T	MEWO	2	98	93	90	91	78	88	81	68	48
MYH2	c.4337C>T	SK-MEL-28	2	0	0	0	0	0	0	0	0	0
NF1	c.4006C>T	MEWO	2	75	82	68	84	63	84	54	51	24
TP53	c.949C>T	MEWO	1	49	46	48	49	46	46	43	40	28
TP53	c.772G>A	MEWO	1	49	44	41	44	42	55	40	44	28
TP53	c.434T>G	SK-MEL-28	2	0	0	0	0	0	0	0	0	0
JAK3	c.2078C>T	SK-MEL-28	1	0	0	0	0	0	0	0	0	0
RUNX1	c.908C>T	A375	1	0	2	2	2	5	1	4	7	16
CHECK2	c.1180G>A	SK-MEL-28	1	0	0	0	0	0	0	0	0	0
TP63	c.485C>T	MEWO	2	99	96	95	93	90	96	91	85	63
APC	c.388A>G	SK-MEL-28	2	0	0	0	0	0	0	0	0	0
BRAF	c.1799T>A	A375;SK-MEL-28	2;2	0	5	6	6	14	3	20	20	45
EGFR	c.2257C>T	SK-MEL-28	2;2	0	0	0	0	0	0	0	0	0
SETX	c.7018C>T	A375	2	0	4	10	5	14	8	16	11	40
JAK2	c.1774G>A	SK-MEL-28	1	0	0	0	0	0	0	0	0	0
PTCH1	c.2174C>T	MEWO	2	98	88	87	90	75	88	75	71	35
MCF2	c.784G>A	A375	2	1	6	7	6	14	4	16	14	54
PAGE4	c.215G>A	A375	2	1	7	8	8	17	13	20	25	52
Reads with alteration at A375 and MEWO calibration sequencing
Gene	DNA	Cell line specific	Zygosity	2%_rep_1	2%_rep_2	5%_rep_1	5%_rep_2	10%_rep_1	10%_rep_2	25%_rep_1	25%_rep_2	50%_rep_1
ABL2	c.2795C>T	MEWO	1	274	1145	257	1431	259	34	474	290	327
NLRP3	c.913G>A	SK-MEL-28	2	0	0	0	0	0	0	0	0	0
FGFR2	c.1906G>A	A375	2	0	11	7	3	14	0	18	16	50
A1CF	c.913G>A	A375	2	0	37	83	80	163	4	204	140	280
PTEN	c.499A>G	SK-MEL-28	2	0	0	1	4	1	0	0	6	0
FLI	c.1064G>A	MEWO	2	0	2	0	3	1	0	0	0	1
CDK4	c.70C>T	SK-MEL-28	1	1	2	0	1	0	0	1	1	0
ZNF384	c.1442C>T	MEWO	2	99	681	307	741	464	40	327	188	161
MYH2	c.4337C>T	SK-MEL-28	2	0	0	1	3	0	0	1	3	2
NF1	c.4006C>T	MEWO	2	9	63	92	261	156	21	111	56	45
TP53	c.949C>T	MEWO	1	150	502	440	962	581	69	450	356	178
TP53	c.772G>A	MEWO	1	327	585	544	772	636	80	604	491	244
TP53	c.434T>G	SK-MEL-28	2	0	3	3	0	4	1	8	3	4
JAK3	c.2078C>T	SK-MEL-28	1	0	1	0	0	2	0	0	0	1
RUNX1	c.908C>T	A375	1	1	57	45	67	123	5	94	109	198
CHECK2	c.1180G>A	SK-MEL-28	1	0	0	1	0	0	0	0	0	0
TP63	c.485C>T	MEWO	2	319	1505	994	1721	923	223	1818	683	318
APC	c.388A>G	SK-MEL-28	2	0	1	0	0	0	0	0	0	0
BRAF	c.1799T>A	A375;SK-MEL-28	2;2	1	25	33	67	122	2	118	88	173
EGFR	c.2257C>T	SK-MEL-28	2;2	0	0	0	0	0	0	1	0	0
SETX	c.7018C>T	A375	2	0	22	43	65	110	7	84	24	126
JAK2	c.1774G>A	SK-MEL-28	1	0	0	0	0	0	0	0	0	0
PTCH1	c.2174C>T	MEWO	2	222	597	577	669	623	56	503	497	170
MCF2	c.784G>A	A375	2	3	113	48	92	56	7	218	6	351
PAGE4	c.215G>A	A375	2	2	40	53	118	161	14	170	134	246
Sequencing coverage at A375 and MEWO calibration
Gene	DNA	Cell line specific	Zygosity	2%_rep_1	2%_rep_2	5%_rep_1	5%_rep_2	10%_rep_1	10%_rep_2	25%_rep_1	25%_rep_2	50%_rep_1
ABL2	c.2795C>T	MEWO	1	423	1937	437	2489	504	55	1007	670	1308
NLRP3	c.913G>A	SK-MEL-28	2	0	0	0	0	0	0	0	0	0
FGFR2	c.1906G>A	A375	2	70	174	43	65	53	3	76	51	84
A1CF	c.913G>A	A375	2	472	1461	1642	2374	2228	187	1947	1279	789
PTEN	c.499A>G	SK-MEL-28	2	132	535	645	1699	1036	128	841	579	635
FLI	c.1064G>A	MEWO	2	221	1021	846	1368	1026	137	1266	768	565
CDK4	c.70C>T	SK-MEL-28	1	293	1206	852	1651	1123	114	1166	661	537
ZNF384	c.1442C>T	MEWO	2	101	726	338	806	593	45	401	274	330
MYH2	c.4337C>T	SK-MEL-28	2	192	657	634	1778	1431	77	611	570	1033
NF1	c.4006C>T	MEWO	2	12	76	134	310	245	25	202	108	186
TP53	c.949C>T	MEWO	1	301	1078	909	1944	1262	148	1023	883	633
TP53	c.772G>A	MEWO	1	664	1301	1316	1718	1485	143	1487	1099	849
TP53	c.434T>G	SK-MEL-28	2	629	3211	1938	3185	2638	196	2312	1827	1146
JAK3	c.2078C>T	SK-MEL-28	1	314	2987	1386	2147	1546	157	2074	1322	929
RUNX1	c.908C>T	A375	1	518	2470	1892	2984	2339	278	1923	1528	1182
CHECK2	c.1180G>A	SK-MEL-28	1	190	425	527	953	814	96	898	591	283
TP63	c.485C>T	MEWO	2	322	1563	1046	1832	1024	232	1989	796	497
APC	c.388A>G	SK-MEL-28	2	42	336	21	228	21	2	65	33	46
BRAF	c.1799T>A	A375;SK-MEL-28	2;2	153	448	485	1061	820	66	574	431	380
EGFR	c.2257C>T	SK-MEL-28	2;2	233	1216	1026	2061	1861	172	1396	1191	878
SETX	c.7018C>T	A375	2	84	511	427	1100	763	79	513	212	311
JAK2	c.1774G>A	SK-MEL-28	1	92	692	504	1163	807	108	743	542	639
PTCH1	c.2174C>T	MEWO	2	226	672	662	743	822	63	667	700	474
MCF2	c.784G>A	A375	2	292	1700	625	1382	375	157	1323	42	639
PAGE4	c.215G>A	A375	2	152	547	632	1403	905	105	832	521	465

## Sheet: SKMEL28_MEWO_calibration
Detected frequencies at SK-MEL-28 and MEWO calibration sequencing
Gene	DNA	Cell line	Zygosity	2%_rep_1	2%_rep_2	5%_rep_1	5%_rep_2	10%_rep_1	10%_rep_2	25%_rep_1	50%_rep_1
NOTCH2	c.15C>T	MEWO		25	26	32	28	26	24	34	35
ABL2	c.2795C>T	MEWO	1	55	63	59	53	57	55	25	37
NLRP3	c.913G>A	SK-MEL-28	2	0	0	0	0	0	0	0	0
FGFR2	c.1906G>A	A375	2	0	0	0	0	0	0	0	0
A1CF	c.913G>A	A375	2	0	0	0	0	0	0	0	0
PTEN	c.499A>G	SK-MEL-28	2	10	4	4	5	7	5	30	34
FLI	c.1064G>A	MEWO	2	0	0	0	0	0	0	0	1
CDK4	c.70C>T	SK-MEL-28	1	3	3	3	0	2	4	19	28
ZNF384	c.1442C>T	MEWO	2	98	96	92	100	92	92	72	63
MYH2	c.4337C>T	SK-MEL-28	2	3	3	6	0	7	7	50	45
NF1	c.4006C>T	MEWO	2	85	86	85	93	75	85	0	28
TP53	c.949C>T	MEWO	1	47	47	50	44	48	48	12	33
TP53	c.772G>A	MEWO	1	50	42	48	48	38	39	16	21
TP53	c.434T>G	SK-MEL-28	2	5	3	4	12	4	6	37	39
JAK3	c.2078C>T	SK-MEL-28	1	2	2	2	4	3	3	19	26
RUNX1	c.908C>T	A375	1	0	0	0	0	0	0	0	0
CHECK2	c.1180G>A	SK-MEL-28	1	0	0	1	0	2	3	14	9
TP63	c.485C>T	MEWO	2	95	95	90	91	91	90	40	47
APC	c.388A>G	SK-MEL-28	2	0	6	16	8	8	12	80	47
BRAF	c.1799T>A	A375;SK-MEL-28	2;2	5	5	10	10	15	11	58	44
EGFR	c.2257C>T	SK-MEL-28	2;2	4	4	4	4	8	8	34	50
SETX	c.7018C>T	A375	2	0	0	0	0	0	0	0	0
JAK2	c.1774G>A	SK-MEL-28	1	4	2	4	12	6	12	0	38
PTCH1	c.2174C>T	MEWO	2	99	79	90	90	72	73	12	25
MCF2	c.784G>A	A375	2	0	0	0	0	0	0	0	0
PAGE4	c.215G>A	A375	2	0	0	0	0		0	0	0
Reads with alteration at SK-MEL-28 and MEWO calibration sequencing
Gene	DNA	Cell line	Zygosity	2%_rep_1	2%_rep_2	5%_rep_1	5%_rep_2	10%_rep_1	10%_rep_2	25%_rep_1	50%_rep_1
NOTCH2	c.15C>T	MEWO		163	1029	206	242	519	526	39	150
ABL2	c.2795C>T	MEWO	1	169	1170	142	156	668	570	11	42
NLRP3	c.913G>A	SK-MEL-28	2	0	0	0	0	0	0	0	0
FGFR2	c.1906G>A	A375	2	0	0	0	0	0	0	0	0
A1CF	c.913G>A	A375	2	0	2	0	0	0	2	0	0
PTEN	c.499A>G	SK-MEL-28	2	9	22	2	6	21	11	4	15
FLI	c.1064G>A	MEWO	2	0	0	0	0	0	0	0	1
CDK4	c.70C>T	SK-MEL-28	1	8	35	7	0	15	30	4	14
ZNF384	c.1442C>T	MEWO	2	100	626	76	89	295	249	8	12
MYH2	c.4337C>T	SK-MEL-28	2	2	21	4	0	27	20	3	11
NF1	c.4006C>T	MEWO	2	6	51	6	15	25	30	0	2
TP53	c.949C>T	MEWO	1	104	467	66	84	288	261	2	8
TP53	c.772G>A	MEWO	1	170	843	132	133	400	558	10	47
TP53	c.434T>G	SK-MEL-28	2	27	93	16	46	84	92	18	34
JAK3	c.2078C>T	SK-MEL-28	1	15	62	8	17	59	63	6	31
RUNX1	c.908C>T	A375	1	1	0	0	0	0	0	0	0
CHECK2	c.1180G>A	SK-MEL-28	1	1	2	1	0	10	12	4	8
TP63	c.485C>T	MEWO	2	363	1198	219	125	681	744	10	66
APC	c.388A>G	SK-MEL-28	2	0	17	6	4	7	16	8	8
BRAF	c.1799T>A	A375;SK-MEL-28	2;2	4	28	10	13	37	36	14	22
EGFR	c.2257C>T	SK-MEL-28	2;2	5	46	6	8	52	41	9	28
SETX	c.7018C>T	A375	2	0	0	0	0	0	0	0	0
JAK2	c.1774G>A	SK-MEL-28	1	4	8	2	9	15	25	0	8
PTCH1	c.2174C>T	MEWO	2	105	623	73	99	387	314	3	23
MCF2	c.784G>A	A375	2	0	0	0	0	0	0	0	0
PAGE4	c.215G>A	A375	2	0	2	0	0	0	0	0	0
Sequencing coverage at SK-MEL-28 and MEWO calibration
Gene	DNA	Cell line	Zygosity	2%_rep_1	2%_rep_2	5%_rep_1	5%_rep_2	10%_rep_1	10%_rep_2	25%_rep_1	50%_rep_1
NOTCH2	c.15C>T	MEWO		646	3839	634	835	1990	2117	113	422
ABL2	c.2795C>T	MEWO	1	306	1856	240	291	1152	1030	44	113
NLRP3	c.913G>A	SK-MEL-28	2	0	0	0	0	0	0	0	0
FGFR2	c.1906G>A	A375	2	8	207	36	31	78	118	2	8
A1CF	c.913G>A	A375	2	161	1638	240	243	913	827	60	85
PTEN	c.499A>G	SK-MEL-28	2	89	480	48	108	263	218	13	43
FLI	c.1064G>A	MEWO	2	171	883	119	121	451	469	21	90
CDK4	c.70C>T	SK-MEL-28	1	221	1104	179	149	560	711	21	49
ZNF384	c.1442C>T	MEWO	2	102	649	82	89	319	270	11	19
MYH2	c.4337C>T	SK-MEL-28	2	57	546	62	53	377	267	6	24
NF1	c.4006C>T	MEWO	2	7	59	7	16	33	35	0	7
TP53	c.949C>T	MEWO	1	218	990	131	187	591	537	16	24
TP53	c.772G>A	MEWO	1	340	1961	275	277	1027	1430	59	216
TP53	c.434T>G	SK-MEL-28	2	477	2823	348	383	1732	1462	48	87
JAK3	c.2078C>T	SK-MEL-28	1	696	2574	361	379	1894	1651	31	118
RUNX1	c.908C>T	A375	1	551	2235	272	312	1467	1071	37	87
CHECK2	c.1180G>A	SK-MEL-28	1	124	517	96	153	353	352	27	84
TP63	c.485C>T	MEWO	2	382	1261	241	136	745	819	25	140
APC	c.388A>G	SK-MEL-28	2	33	266	36	47	86	126	10	17
BRAF	c.1799T>A	A375;SK-MEL-28	2;2	75	471	97	122	239	303	24	49
EGFR	c.2257C>T	SK-MEL-28	2;2	115	1044	134	162	623	487	26	55
SETX	c.7018C>T	A375	2	104	485	63	113	239	194	8	42
JAK2	c.1774G>A	SK-MEL-28	1	82	399	49	75	219	205	17	21
PTCH1	c.2174C>T	MEWO	2	106	782	81	109	532	426	24	91
MCF2	c.784G>A	A375	2	629	1274	241	418	1324	1075	73	319
PAGE4	c.215G>A	A375	2	106	484	51	78	276	230	8	42

## Sheet: A375_MEWO_invasion
Detected frequencies at A375 and MEWO invasion assay
Gene	DNA	Cell line	Zygosity	Inner_sample_1	Inner_sample_2	Outer_sample_1	Outer_sample_2	Outer_sample_3
NOTCH2	c.15C>T	MEWO		26	33	25	27	28
ABL2	c.2795C>T	MEWO	1	44	50	64	64	63
NLRP3	c.913G>A	SK-MEL-28	2	0	0	0	0	0
FGFR2	c.1906G>A	A375	2	33	14	0	1	0
A1CF	c.913G>A	A375	2	14	11	0	0	0
PTEN	c.499A>G	SK-MEL-28	2	0	0	0	0	0
FLI	c.1064G>A	MEWO	2	0	0	0	0	0
CDK4	c.70C>T	SK-MEL-28	1	0	0	0	0	0
ZNF384	c.1442C>T	MEWO	2	72	77	99	99	99
MYH2	c.4337C>T	SK-MEL-28	2	0	0	0	0	0
NF1	c.4006C>T	MEWO	2	43	57	100	96	100
TP53	c.949C>T	MEWO	1	41	39	50	50	53
TP53	c.772G>A	MEWO	1	38	40	45	48	51
TP53	c.434T>G	SK-MEL-28	2	0	0	0	0	0
JAK3	c.2078C>T	SK-MEL-28	1	0	0	0	0	0
RUNX1	c.908C>T	A375	1	6	6	0	0	0
CHECK2	c.1180G>A	SK-MEL-28	1	0	0	0	0	0
TP63	c.485C>T	MEWO	2	82	87	99	99	100
APC	c.388A>G	SK-MEL-28	2	0	0	0	0	0
BRAF	c.1799T>A	A375;SK-MEL-28	2;2	24	15	0	2	0
EGFR	c.2257C>T	SK-MEL-28	2;2	0	0	0	0	0
SETX	c.7018C>T	A375	2	13	12	0	1	0
JAK2	c.1774G>A	SK-MEL-28	1	0	0	0	0	0
PTCH1	c.2174C>T	MEWO	2	66	71	99	96	99
MCF2	c.784G>A	A375	2	22	18	0	1	0
PAGE4	c.215G>A	A375	2	21	24	0	2	0
Altered read counts at A375 and MEWO invasion assay
Gene	DNA	Cell line	Zygosity	Inner_sample_1	Inner_sample_2	Outer_sample_1	Outer_sample_2	Outer_sample_3
NOTCH2	c.15C>T	MEWO		282	563	297	881	269
ABL2	c.2795C>T	MEWO	1	518	1252	331	1320	264
NLRP3	c.913G>A	SK-MEL-28	2	0	0	0	0	0
FGFR2	c.1906G>A	A375	2	16	16	0	4	0
A1CF	c.913G>A	A375	2	240	194	3	14	3
PTEN	c.499A>G	SK-MEL-28	2	3	1	1	1	0
FLI	c.1064G>A	MEWO	2	5	2	0	0	0
CDK4	c.70C>T	SK-MEL-28	1	1	2	1	1	0
ZNF384	c.1442C>T	MEWO	2	390	673	198	428	105
MYH2	c.4337C>T	SK-MEL-28	2	0	1	0	0	0
NF1	c.4006C>T	MEWO	2	59	199	15	100	7
TP53	c.949C>T	MEWO	1	428	689	188	640	123
TP53	c.772G>A	MEWO	1	677	483	267	623	195
TP53	c.434T>G	SK-MEL-28	2	4	3	0	1	0
JAK3	c.2078C>T	SK-MEL-28	1	1	1	1	1	0
RUNX1	c.908C>T	A375	1	138	159	2	13	1
CHECK2	c.1180G>A	SK-MEL-28	1	0	1	0	4	0
TP63	c.485C>T	MEWO	2	536	624	423	1481	291
APC	c.388A>G	SK-MEL-28	2	0	1	0	0	0
BRAF	c.1799T>A	A375;SK-MEL-28	2;2	95	151	0	14	0
EGFR	c.2257C>T	SK-MEL-28	2;2	0	0	0	0	0
SETX	c.7018C>T	A375	2	55	114	0	7	0
JAK2	c.1774G>A	SK-MEL-28	1	0	0	0	0	0
PTCH1	c.2174C>T	MEWO	2	558	476	325	557	140
MCF2	c.784G>A	A375	2	164	129	1	32	1
PAGE4	c.215G>A	A375	2	97	226	1	16	0
Sequencing coverage at A375 and MEWO invasion assay
Gene	DNA	Cell line	Zygosity	Inner_sample_1	Inner_sample_2	Outer_sample_1	Outer_sample_2	Outer_sample_3
NOTCH2	c.15C>T	MEWO		1058	1691	1143	3256	951
ABL2	c.2795C>T	MEWO	1	1165	2486	512	2032	418
NLRP3	c.913G>A	SK-MEL-28	2	0	0	0	0	0
FGFR2	c.1906G>A	A375	2	48	114	12	244	49
A1CF	c.913G>A	A375	2	1709	1676	631	2244	513
PTEN	c.499A>G	SK-MEL-28	2	539	1114	187	767	127
FLI	c.1064G>A	MEWO	2	1117	1030	353	1010	189
CDK4	c.70C>T	SK-MEL-28	1	865	855	431	1195	257
ZNF384	c.1442C>T	MEWO	2	538	872	199	432	106
MYH2	c.4337C>T	SK-MEL-28	2	702	1791	179	762	140
NF1	c.4006C>T	MEWO	2	137	346	15	104	7
TP53	c.949C>T	MEWO	1	1039	1735	369	1279	231
TP53	c.772G>A	MEWO	1	1762	1188	591	1285	376
TP53	c.434T>G	SK-MEL-28	2	2140	2502	950	2544	615
JAK3	c.2078C>T	SK-MEL-28	1	1576	2135	531	1909	433
RUNX1	c.908C>T	A375	1	2123	2464	1014	2295	514
CHECK2	c.1180G>A	SK-MEL-28	1	438	1021	160	772	135
TP63	c.485C>T	MEWO	2	649	711	426	1492	291
APC	c.388A>G	SK-MEL-28	2	61	591	26	298	37
BRAF	c.1799T>A	A375;SK-MEL-28	2;2	386	955	132	660	127
EGFR	c.2257C>T	SK-MEL-28	2;2	1026	1868	263	1569	262
SETX	c.7018C>T	A375	2	408	899	131	541	76
JAK2	c.1774G>A	SK-MEL-28	1	327	1117	76	595	93
PTCH1	c.2174C>T	MEWO	2	840	664	328	576	141
MCF2	c.784G>A	A375	2	744	683	396	2467	429
PAGE4	c.215G>A	A375	2	443	922	172	573	102

## Sheet: SKMEL28_MEWO_invasion
Detected frequencies at SK-MEL-28 and MEWO invasion assay
Gene	DNA	Cell line	Zygosity	Inner_sample_1	Inner_sample_2	Outer_sample_1	Outer_sample_2
NOTCH2	c.15C>T	MEWO		27	24	24	33
ABL2	c.2795C>T	MEWO	1	46	44	59	65
NLRP3	c.913G>A	SK-MEL-28	2	0	0	0	0
FGFR2	c.1906G>A	A375	2	0	0	0	0
A1CF	c.913G>A	A375	2	0	0	0	0
PTEN	c.499A>G	SK-MEL-28	2	0	18	0	0
FLI	c.1064G>A	MEWO	2	0	0	0	0
CDK4	c.70C>T	SK-MEL-28	1	0	5	0	0
ZNF384	c.1442C>T	MEWO	2	100	100	99	100
MYH2	c.4337C>T	SK-MEL-28	2	0	0	0	0
NF1	c.4006C>T	MEWO	2	100	66	97	91
TP53	c.949C>T	MEWO	1	41	55	49	56
TP53	c.772G>A	MEWO	1	46	41	47	46
TP53	c.434T>G	SK-MEL-28	2	9	10	0	0
JAK3	c.2078C>T	SK-MEL-28	1	2	5	0	0
RUNX1	c.908C>T	A375	1	0	0	0	0
CHECK2	c.1180G>A	SK-MEL-28	1	0	2	0	0
TP63	c.485C>T	MEWO	2	92	95	100	99
APC	c.388A>G	SK-MEL-28	2	0	25	0	25
BRAF	c.1799T>A	A375;SK-MEL-28	2;2	11	7	0	0
EGFR	c.2257C>T	SK-MEL-28	2;2	9	18	0	0
SETX	c.7018C>T	A375	2	0	0	0	0
JAK2	c.1774G>A	SK-MEL-28	1	0	0	0	0
PTCH1	c.2174C>T	MEWO	2	100	88	97	97
MCF2	c.784G>A	A375	2	0	0	0	0
PAGE4	c.215G>A	A375	2	0	0	0	0
Altered read counts at SK-MEL-28 and MEWO invasion assay
Gene	DNA	Cell line	Zygosity	Inner_sample_1	Inner_sample_2	Outer_sample_1	Outer_sample_2
NOTCH2	c.15C>T	MEWO		34	57	75	67
ABL2	c.2795C>T	MEWO	1	23	48	314	169
NLRP3	c.913G>A	SK-MEL-28	2	0	0	0	0
FGFR2	c.1906G>A	A375	2	0	0	0	0
A1CF	c.913G>A	A375	2	0	0	0	0
PTEN	c.499A>G	SK-MEL-28	2	0	3	0	1
FLI	c.1064G>A	MEWO	2	0	0	0	0
CDK4	c.70C>T	SK-MEL-28	1	0	3	0	0
ZNF384	c.1442C>T	MEWO	2	8	13	133	118
MYH2	c.4337C>T	SK-MEL-28	2	0	0	0	0
NF1	c.4006C>T	MEWO	2	1	4	43	33
TP53	c.949C>T	MEWO	1	10	20	166	111
TP53	c.772G>A	MEWO	1	13	28	130	85
TP53	c.434T>G	SK-MEL-28	2	5	15	2	2
JAK3	c.2078C>T	SK-MEL-28	1	1	4	0	0
RUNX1	c.908C>T	A375	1	0	0	0	0
CHECK2	c.1180G>A	SK-MEL-28	1	0	1	1	0
TP63	c.485C>T	MEWO	2	38	57	322	166
APC	c.388A>G	SK-MEL-28	2	0	4	0	13
BRAF	c.1799T>A	A375;SK-MEL-28	2;2	1	3	0	0
EGFR	c.2257C>T	SK-MEL-28	2;2	3	14	1	0
SETX	c.7018C>T	A375	2	0	0	0	0
JAK2	c.1774G>A	SK-MEL-28	1	0	0	2	0
PTCH1	c.2174C>T	MEWO	2	15	24	85	67
MCF2	c.784G>A	A375	2	0	0	0	0
PAGE4	c.215G>A	A375	2	0	0	0	0
Sequencing coverage at SK-MEL-28 and MEWO invasion assay
Gene	DNA	Cell line	Zygosity	Inner_sample_1	Inner_sample_2	Outer_sample_1	Outer_sample_2
NOTCH2	c.15C>T	MEWO		123	229	302	200
ABL2	c.2795C>T	MEWO	1	49	107	529	257
NLRP3	c.913G>A	SK-MEL-28	2	0	0	0	0
FGFR2	c.1906G>A	A375	2	6	20	17	8
A1CF	c.913G>A	A375	2	49	100	317	172
PTEN	c.499A>G	SK-MEL-28	2	14	16	239	150
FLI	c.1064G>A	MEWO	2	25	46	189	136
CDK4	c.70C>T	SK-MEL-28	1	57	58	276	156
ZNF384	c.1442C>T	MEWO	2	8	13	134	118
MYH2	c.4337C>T	SK-MEL-28	2	14	27	281	203
NF1	c.4006C>T	MEWO	2	1	6	44	36
TP53	c.949C>T	MEWO	1	24	36	334	198
TP53	c.772G>A	MEWO	1	28	68	271	182
TP53	c.434T>G	SK-MEL-28	2	51	144	477	211
JAK3	c.2078C>T	SK-MEL-28	1	41	79	510	304
RUNX1	c.908C>T	A375	1	45	93	620	305
CHECK2	c.1180G>A	SK-MEL-28	1	37	44	240	106
TP63	c.485C>T	MEWO	2	41	60	322	167
APC	c.388A>G	SK-MEL-28	2	2	16	92	51
BRAF	c.1799T>A	A375;SK-MEL-28	2;2	9	40	140	107
EGFR	c.2257C>T	SK-MEL-28	2;2	32	76	299	123
SETX	c.7018C>T	A375	2	9	22	197	98
JAK2	c.1774G>A	SK-MEL-28	1	11	35	219	96
PTCH1	c.2174C>T	MEWO	2	15	27	87	69
MCF2	c.784G>A	A375	2	144	106	353	172
PAGE4	c.215G>A	A375	2	17	34	194	108
