# Supplementary material for: Cell Dispersal Influences Tumor Heterogeneity and Introduces a Bias in NGS Data Interpretation
Source: Sci Rep. 2017 Aug 4;7:7358. doi: 10.1038/s41598-017-07487-z (PMC5544774; doi:10.1038/s41598-017-07487-z)
Supplement: Supplementary file 6 — Supplementary table 3 [file 41598_2017_7487_MOESM6_ESM.xls]

## Sheet: Invasion_sequencing_frequencies
A375-MEWO invasion summary statistics	A375 Homozygous mutations				MEWO Homozygous mutations
		Inner	Outer			Inner	Outer
	Replicate_1	21.2	0		Replicate_1	65.8	99.3			A375 - MEWO invasion
	Replicate_2	15.7	1.2		Replicate_2	73	97.5			Inner sample			Outer sample
	Replicate_3		0		Replicate_3		99.5			Cell line	Average	STDEV	Cell line	Average	STDEV
	Average	18.45	0.4		Average	69.4	98.7667			A375	18.45	6.54298	A375	0.4	0.658281
	STDEV	6.54298	0.658281		STDEV	14.1314	1.50594			MEWO	75.8	10.0238	MEWO	98.7667	1
	MEWO Homozygous mutations (no NF1)				MEWO Heterozygous mutations
		Inner	Outer			Inner	Outer			SKMEL28 - MEWO invasion
	Replicate_1	73.3	99		Replicate_1	41	53			Inner sample			Outer sample
	Replicate_2	78.3	98		Replicate_2	43	54			Cell line	Average	STDEV	Cell line	Average	STDEV
	Replicate_3		99.3		Replicate_3		55.7			SK-MEL-28	8.9	8.3	SK-MEL-28	0	0
	Average	75.8	98.7667		Average	42	54.2333			MEWO	92.6	11.7	MEWO	97.5	2.9
	STDEV	10.0238	1.25357		STDEV	4.42719	7.81825
SKMEL28-MEWO invasion summary statistics	SK-MEL-28 Homozygous mutations				SK-MEL-28 Heterozygous mutations
		Inner	Outer			Inner	Outer
	Replicate_1	4.83	0		Replicate_1	0.5	0
	Replicate_2	13	0		Replicate_2	3	0
	Average	8.915	0		Average	1.75	0
	STDEV	8.26	0		STDEV	2.18	0
	MEWO Homozygous mutations				MEWO Heterozygous mutations
		Inner	Outer			Inner	Outer
	Replicate_1	98	98.25		Replicate_1	44.3	41.66
	Replicate_2	87.25	96.75		Replicate_2	46.66	55.66
	Average	92.625	97.5		Average	45.48	48.66
	STDEV	11.6734	2.9277		STDEV	5.1672	7.58068
Invasion assay detected frequencies between A375 and MEWO cell lines
A375-MEWO	Cell line	Zygosity	Gene	AA	DNA	COSMIC	chr	start	end	Inner_1	Inner_2	Outer_1	Outer_2	Outer_3
	A375	1	RUNX1	p.S303L	c.908C>T	COSM2844322	21	36171657	36171657	6	6	0	0	0
	A375	2	FGFR2	p.E636K	c.1906G>A	COSM29829	10	123247585	123247585	33	14	0	1	0
	A375	2	A1CF	p.D305N	c.913G>A		10	52575994	52575994	14	11	0	0	0
	A375	2	BRAF	p.V600E	c.1799T>A	COSM476	7	140453136	140453136	24	15	0	2	0
	A375	2	SETX	p.R2340*	c.7018C>T	COSM241578	9	135150725	135150725	13	12	0	1	0
	A375	2	MCF2	p.E262K	c.784G>A	COSM3232366	X	138701769	138701769	22	18	0	1	0
	A375	2	PAGE4	p.R72Q	c.215G>A	COSM2967241	X	49597176	49597176	21	24	0	2	0
	MEWO	1	ABL2	p.S932F	c.2795C>T	COSM2095031	1	179077499	179077499	44	50	64	64	63
	MEWO	1	TP53	p.Q317*	c.949C>T	COSM10786	17	7576897	7576897	41	39	50	50	53
	MEWO	1	TP53	p.E258K	c.772G>A	COSM10988	17	7577509	7577509	38	40	45	48	51
	MEWO	2	NF1	p.Q1336*	c.4006C>T	COSM28019	17	29576033	29576033	43	57	100	96	100
	MEWO	2	ZNF384	p.P481L	c.1442C>T		12	6776989	6776989	72	77	99	99	99
	MEWO	2	TP63	p.S162L	c.485C>T	COSM3333060	3	189526221	189526221	82	87	99	99	100
	MEWO	2	PTCH1	p.P725L	c.2174C>T		9	98231109	98231109	66	71	99	96	99
Invasion assay detected frequencies between SK-MEL-28 and MEWO cell lines
SKMEL28-MEWO	Cell line	Zygosity	Gene	AA	DNA	COSMIC	chr	start	end	Inner_1	Inner_2	Outer_1	Outer_2
	MEWO	1	ABL2	p.S932F	c.2795C>T	COSM2095031	1	179077499	179077499	46	44	59	65
	MEWO	1	TP53	p.Q317*	c.949C>T	COSM10786	17	7576897	7576897	41	55	49	56
	MEWO	1	TP53	p.E258K	c.772G>A	COSM10988	17	7577509	7577509	46	41	47	46
	MEWO	2	FLI1	p.R355K	c.1064G>A	COSM5242419	11	128680587	128680587	0	0	0	0
	MEWO	2	ZNF384	p.P481L	c.1442C>T		12	6776989	6776989	100	100	99	100
	MEWO	2	NF1	p.Q1336*	c.4006C>T	COSM28019	17	29576033	29576033	100	66	97	91
	MEWO	2	TP63	p.S162L	c.485C>T	COSM3333060	3	189526221	189526221	92	95	100	99
	MEWO	2	PTCH1	p.P725L	c.2174C>T		9	98231109	98231109	100	88	97	97
	SK-MEL-28	1	CDK4	p.R24C	c.70C>T	COSM1677139	12	58145431	58145431	0	5	0	0
	SK-MEL-28	1	JAK3	p.P693L	c.2078C>T	COSM1680796	19	17945782	17945782	2	5	0	0
	SK-MEL-28	1	CHECK2	p.E394K–p.E437K	c.1180G>A	COSM1682176	22	29091777	29091777	0	2	0	0
	SK-MEL-28	1	JAK2	p.E592K	c.1774G>A	COSM1674372	9	5072624	5072624	0	0	0	0
	SK-MEL-28	2	PTEN	p.T167A	c.499A>G	COSM5052	10	89711881	89711881	0	18	0	0
	SK-MEL-28	2	MYH2	p.A1446V	c.4337C>T	COSM1679574	17	10429044	10429044	0	0	0	0
	SK-MEL-28	2	TP53	p.L145R	c.434T>G	COSM45351	17	7578496	7578496	9	10	0	0
	SK-MEL-28	2	APC	p.S130G	c.388A>G	COSM19131	5	112103053	112103053	0	25	0	0
	SK-MEL-28	2	BRAF	p.V600E	c.1799T>A	COSM476	7	140453136	140453136	11	7	0	0
	SK-MEL-28	2	EGFR	p.P753S	c.2257C>T	COSM6268	7	55242487	55242487	9	18	0	0
		Technical replicate statistics for invasion assays
		A375-MEWO invasion technical replicate stats					Difference between technical replicates			SKMEL28-MEWO invasion technical replicate stats				Inner		Outer
			Gene	AA	DNA	Coverage	Inner	Outer			Gene	AA	DNA	Difference between technical replicates	Coverage	Difference between technical replicates	Coverage
			FGFR2	p.E636K	c.1906G>A	low	19	1			APC	p.S130G	c.388A>G	25	Low	0	Low
SKMEL28-MEWO	Cell line		NF1	p.Q1336*	c.4006C>T	low	14	4			ABL2	p.S932F	c.2795C>T	2	Low	6	High
	MEWO		RUNX1	p.S303L	c.908C>T	High	0	0			TP53	p.Q317*	c.949C>T	14	Low	7	High
	MEWO		A1CF	p.D305N	c.913G>A	High	3	0			TP53	p.E258K	c.772G>A	5	Low	1	High
	MEWO		BRAF	p.V600E	c.1799T>A	High	9	2			FLI1	p.R355K	c.1064G>A	0	Low	0	High
	MEWO		SETX	p.R2340*	c.7018C>T	High	1	1			ZNF384	p.P481L	c.1442C>T	0	Low	1	High
	MEWO		MCF2	p.E262K	c.784G>A	High	4	1			NF1	p.Q1336*	c.4006C>T	34	Low	6	Low
	MEWO		PAGE4	p.R72Q	c.215G>A	High	3	2			TP63	p.S162L	c.485C>T	3	Low	1	High
	MEWO		ABL2	p.S932F	c.2795C>T	High	6	0			PTCH1	p.P725L	c.2174C>T	12	Low	0	High
	MEWO		TP53	p.Q317*	c.949C>T	High	2	0			CHECK2	p.E394K–p.E437K	c.1180G>A	2	Low	0	High
	SK-MEL-28		TP53	p.E258K	c.772G>A	High	2	3			JAK2	p.E592K	c.1774G>A	0	Low	0	High
	SK-MEL-28		ZNF384	p.P481L	c.1442C>T	High	5	0			PTEN	p.T167A	c.499A>G	18	Low	0	High
	SK-MEL-28		TP63	p.S162L	c.485C>T	High	5	0			MYH2	p.A1446V	c.4337C>T	0	Low	0	High
	SK-MEL-28		PTCH1	p.P725L	c.2174C>T	High	5	3			BRAF	p.V600E	c.1799T>A	4	Low	0	High
	SK-MEL-28		Mean (high coverage mutations)				3.75	1			EGFR	p.P753S	c.2257C>T	9	Low	0	High
	SK-MEL-28		STDEV (high coverage mutations)				2.45412	1.20605			CDK4	p.R24C	c.70C>T	5	High	0	High
	SK-MEL-28		Min (high coverage mutations				0	0			JAK3	p.P693L	c.2078C>T	3	High	0	High
	SK-MEL-28		Max (high coverage mutations				9	3			TP53	p.L145R	c.434T>G	1	High	0	High
	SK-MEL-28		Mean (all mutations				5.57143	1.21429			Mean			7.61111	Mean	1.22222
	SK-MEL-28		STDEV (all mutations)				5.24352	1.3688			STDEV			9.62924	STDEV	2.39007
			Min (all mutaitons)				0	0
			Max (all mutations)				19	4

## Sheet: Calibration_sequencing_frequenc
Calibration sequencing of A375 and MEWO cell line pairs
A375-MEWO pairs						Mutation frequencies in replicates
	Gene	AA	DNA	Cell line specific mutation	Zygosity	98%_rep1	98%_rep1	95%_rep1	95%_rep2	90%_rep1	90%_rep2	75%_rep1	75%_rep2	50%_rep1
	ABL2	p.S932F	c.2795C>T	MEWO	1	64	59	58	57	51	61	47	43	25
	TP53	p.Q317*	c.949C>T	MEWO	1	49	46	48	49	46	46	43	40	28
	TP53	p.E258K	c.772G>A	MEWO	1	49	44	41	44	42	55	40	44	28
	NF1	p.Q1336*	c.4006C>T	MEWO	2	75	82	68	84	63	84	54	51	24
	TP63	p.S162L	c.485C>T	MEWO	2	99	96	95	93	90	96	91	85	63
	PTCH1	p.P725L	c.2174C>T	MEWO	2	98	88	87	90	75	88	75	71	35
	ZNF384	p.P481L	c.1442C>T	MEWO	2	98	93	90	91	78	88	81	68	48
	Gene	AA	DNA	Cell line specific mutation	Zygosity	2%_rep1	2%_rep2	5%_rep1	5%_rep2	10%_rep1	10%_rep2	25%_rep1	25%_rep2	50%_rep1
	RUNX1	p.S303L	c.908C>T	A375	1	0	2	2	2	5	1	4	7	16
	FGFR2	p.E636K	c.1906G>A	A375	2	0	6	16	4	26	0	23	31	59
	A1CF	p.D305N	c.913G>A	A375	2	0	2	5	3	7	2	10	10	35
	BRAF	p.V600E	c.1799T>A	A375	2	0	5	6	6	14	3	20	20	45
	SETX	p.R2340*	c.7018C>T	A375	2	0	4	10	5	14	8	16	11	40
	MCF2	p.E262K	c.784G>A	A375	2	1	6	7	6	14	4	16	14	54
	PAGE4	p.R72Q	c.215G>A	A375	2	1	7	8	8	17	13	20	25	52
Calibration sequencing of A375 and MEWO cell line pairs
SKMEL28-MEWO pairs						Mutation frequencies in replicates
	Gene	AA	DNA	Cell line specific mutation	Zygosity	98%_rep1	98%_rep2	95%_rep1	95%_rep2	90%_rep1	90%_rep2	75%_rep1	50%_rep1
	ABL2	p.S932F	c.2795C>T	MEWO	1	55	63	59	53	57	55	25	37
	TP53	p.Q317*	c.949C>T	MEWO	1	47	47	50	44	48	48	12	33
	TP53	p.E258K	c.772G>A	MEWO	1	50	42	48	48	38	39	16	21
	NF1	p.Q1336*	c.4006C>T	MEWO	2	85	86	85	93	75	85	0	28
	ZNF384	p.P481L	c.1442C>T	MEWO	2	98	96	92	100	92	92	72	63
	TP63	p.S162L	c.485C>T	MEWO	2	95	95	90	91	91	90	40	47
	PTCH1	p.P725L	c.2174C>T	MEWO	2	99	79	90	90	72	73	12	25
	Gene	AA	DNA	Cell line specific mutation	Zygosity	2%_rep2	2%_rep2	5%_rep1	5%_rep2	10%_rep1	10%_rep2	25%_rep1	50%_rep1
	CDK4	p.R24C	c.70C>T	SK-MEL-28	1	3	3	3	0	2	4	19	28
	JAK3	p.P693L	c.2078C>T	SK-MEL-28	1	2	2	2	4	3	3	19	26
	CHECK2	p.E394K–p.E437K	c.1180G>A	SK-MEL-28	1	0	0	1	0	2	3	14	9
	JAK2	p.E592K	c.1774G>A	SK-MEL-28	1	4	2	4	12	6	12	0	38
	PTEN	p.T167A	c.499A>G	SK-MEL-28	2	10	4	4	5	7	5	30	34
	MYH2	p.A1446V	c.4337C>T	SK-MEL-28	2	3	3	6	0	7	7	50	45
	TP53	p.L145R	c.434T>G	SK-MEL-28	2	5	3	4	12	4	6	37	39
	APC	p.S130G	c.388A>G	SK-MEL-28	2	0	6	16	8	8	12	80	47
	BRAF	p.V600E	c.1799T>A	SK-MEL-28	2	5	5	10	10	15	11	58	44
	EGFR	p.P753S	c.2257C>T	SK-MEL-28	2	4	4	4	4	8	8	34	50
	Statistics of A375-MEWO calibration sequencing														Statistics of SKMEL28-MEWO calibration sequencing
	Homozygous MEWO mutations (Without NF1 mutation)							Homozygous A375 mutations							Homozygous MEWO mutations (Without NF1 mutation)							Homozygous SK-MEL-28 mutations
	Averages	0.98	0.95	0.9	0.75	0.5		Averages	0.02	0.05	0.1	0.25	0.5		Averages	0.98	0.95	0.9	0.75	0.5		Averages	0.02	0.05	0.1	0.25	0.5
	Replicate_1	98.3333	90.6667	81	82.3333	48.6667		Replicate_1	0.333333	8.66667	15.3333	17.5	47.5		Replicate_1	97.33	90.66	85	41.3333	45		Replicate_1	4.5	7.33	8.166	48.166	43.166
	Replicate_2	92.3333	91.3333	90.6667	74.6667			Replicate_2	5	5.33333	5	18.5			Replicate_2	90	93.66	85				Replicate_2	4.16	6.5	8.166
	Average	95.3333	91	85.8333	78.5	48.6667		Average	2.66667	7	10.1667	18	47.5		Average	93.665	92.16	85	41.3333	45		Average	4.33	6.915	8.166	48.166	43.166
	STDEV	4.17931	2.75681	7.85918	8.75785	14.0119		STDEV	2.74138	3.41121	7.52974	6.43852	9.09395		STDEV	7.3225	3.59232	8.86942	30.0222	19.0788		STDEV	2.34844	4.42017	3.09936	18.8087	5.77639
	Heterozygous MEWO mutations														Homozygous MEWO mutations							Heterozygous SK-MEL-28 mutations
	Averages	0.98	0.95	0.9	0.75	0.5									Averages	0.98	0.95	0.9	0.75	0.5		Averages	0.02	0.05	0.1	0.25	0.5
	Replicate_1	54	49	46.3333	43.3333	27									Replicate_1	94.25	89.25	82.5	41.3333	40.75		Replicate_1	2.25	2.5	3.25	13	25.5
	Replicate_2	49.6667	50	54	42.3333										Replicate_2	89	93.5	85				Replicate_2	1.75	4	5.5
	Average	51.8333	49.5	50.1667	42.8333	27									Average	91.625	91.375	83.75	41.3333	40.75		Average	2	3.25	4.375	13	25.5
	STDEV	7.88458	6.83374	6.96898	2.63944	1.73205									STDEV	7.28869	4.20671	8.94028	30.0222	17.7459		STDEV	1.41421	3.88219	3.33542	8.98146	12.0381
	Homozygous MEWO mutations														Heterozygous MEWO mutations
	Averages	0.98	0.95	0.9	0.75	0.5									Averages	0.98	0.95	0.9	0.75	0.5
	Replicate_1	92.5	85	76.5	75.25	42.5									Replicate_1	50.6	52.3	47.6	17.6667	30.3333
	Replicate_2	89.75	89.5	89	68.75										Replicate_2	50.6	48.3	47.3
	Average	91.125	87.25	82.75	72	42.5									Average	50.6	50.3	47.45	17.6667	30.3333
	STDEV	8.75765	8.48107	10.4026	14.1522	16.8226									STDEV	7.39369	5.16398	7.86766	6.65833	8.32666
Calibration sequencing using A375 and MEWO pairs		MEWO
		Gene	AA	DNA	98	95	90	75
		ABL2	p.S932F	c.2795C>T	5	1	-10	4
		TP53	p.Q317*	c.949C>T	3	-1	0	3
		TP53	p.E258K	c.772G>A	5	-3	-13	-4
		NF1	p.Q1336*	c.4006C>T	-7	-16	-21	3
		TP63	p.S162L	c.485C>T	3	2	-6	6
		PTCH1	p.P725L	c.2174C>T	10	-3	-13	4
		ZNF384	p.P481L	c.1442C>T	5	-1	-10	13
		STDEV			5.15937	6.02771	6.50275	5.01427
		A375
		Gene	AA	DNA	2	5	10	25
		RUNX1	p.S303L	c.908C>T	-2	0	4	-3
		FGFR2	p.E636K	c.1906G>A	-6	12	26	-8
		A1CF	p.D305N	c.913G>A	-2	2	5	0
		BRAF	p.V600E	c.1799T>A	-5	0	11	0
		SETX	p.R2340*	c.7018C>T	-4	5	6	5
		MCF2	p.E262K	c.784G>A	-5	1	10	2
		PAGE4	p.R72Q	c.215G>A	-6	0	4	-5
		STDEV			1.70434	4.41318	7.82852	4.38613
Calibration sequencing using SK-MEL-28 and MEWO pairs		MEWO
		Gene	AA	DNA	98	95	90
		ABL2	p.S932F	c.2795C>T	-8	6	2
		TP53	p.Q317*	c.949C>T	0	6	0
		TP53	p.E258K	c.772G>A	8	0	-1
		NF1	p.Q1336*	c.4006C>T	-1	-8	-10
		ZNF384	p.P481L	c.1442C>T	2	-8	0
		TP63	p.S162L	c.485C>T	0	-1	1
		PTCH1	p.P725L	c.2174C>T	20	0	-1
		STDEV			8.85061	5.73627	3.98808
		SK-MEL-28
		Gene	AA	DNA	2	5	10
		CDK4	p.R24C	c.70C>T	0	3	-2
		JAK3	p.P693L	c.2078C>T	0	-2	0
		CHECK2	p.E394K–p.E437K	c.1180G>A	0	1	-1
		JAK2	p.E592K	c.1774G>A	2	-8	-6
		PTEN	p.T167A	c.499A>G	6	-1	2
		MYH2	p.A1446V	c.4337C>T	0	6	0
		TP53	p.L145R	c.434T>G	2	-8	-2
		APC	p.S130G	c.388A>G	-6	8	-4
		BRAF	p.V600E	c.1799T>A	0	0	4
		EGFR	p.P753S	c.2257C>T	0	0	0
		STDEV			2.95146	5.19508	2.84605
		ABL2	p.S932F	c.2795C>T
		TP53	p.Q317*	c.949C>T
		TP53	p.E258K	c.772G>A
		NF1	p.Q1336*	c.4006C>T
		TP63	p.S162L	c.485C>T
		PTCH1	p.P725L	c.2174C>T
		ZNF384	p.P481L	c.1442C>T
				Mean
				STDEV
		Gene	AA	DNA
		RUNX1	p.S303L	c.908C>T
		FGFR2	p.E636K	c.1906G>A
		A1CF	p.D305N	c.913G>A
		BRAF	p.V600E	c.1799T>A
		SETX	p.R2340*	c.7018C>T
		MCF2	p.E262K	c.784G>A
		PAGE4	p.R72Q	c.215G>A
				Mean
				STDEV
		Gene	AA	DNA
		ABL2	p.S932F	c.2795C>T
		TP53	p.Q317*	c.949C>T
		TP53	p.E258K	c.772G>A
		NF1	p.Q1336*	c.4006C>T
		ZNF384	p.P481L	c.1442C>T
		TP63	p.S162L	c.485C>T
		PTCH1	p.P725L	c.2174C>T
				Mean
				STDEV
		Gene	AA	DNA
		CDK4	p.R24C	c.70C>T
		JAK3	p.P693L	c.2078C>T
		CHECK2	p.E394K–p.E437K	c.1180G>A
		JAK2	p.E592K	c.1774G>A
		PTEN	p.T167A	c.499A>G
		MYH2	p.A1446V	c.4337C>T
		TP53	p.L145R	c.434T>G
		APC	p.S130G	c.388A>G
		BRAF	p.V600E	c.1799T>A
		EGFR	p.P753S	c.2257C>T
				Mean
				STDEV
